# Supplementary material for: Two-Way Detection of COVID-19 Spike Protein and Antibody Using All-Dielectric Metasurface Fluorescence Sensors
Source: Biosensors (Basel). 2022 Nov 7;12(11):981. doi: 10.3390/bios12110981 (PMC9688339; doi:10.3390/bios12110981)
Supplement: Supplementary file 1 [file biosensors-12-00981-s001.zip]

Archive with 1 entries (1 files):
- biosensors-1967694-Supplmentary.pdf
